# Supplementary material for: A bipartite iron-dependent transcriptional regulation of the tryptophan salvage pathway in Chlamydia trachomatis
Source: eLife. 2019 Apr 2;8:e42295. doi: 10.7554/eLife.42295 (PMC6504234; doi:10.7554/eLife.42295)
Supplement: Figure 4—source data 1. [file elife-42295-fig4-data1.xlsx]

## Sheet: Figure 4
Figure 4B Source Data
Sample	Ratio
Twelve	0.662
Twelve	1.52
Twelve	0.572
Eighteen	1.07
Eighteen	0.706
Eighteen	0.998
Bpdl	2.03
Bpdl	2.31
Bpdl	1.84
Trp	0.564
Trp	1.4
Trp	0.638
